# Supplementary material for: Correspondence between the habitat of the threatened pudú (Cervidae) and the national protected-area system of Chile
Source: BMC Ecol. 2016 Jan 7;16:1. doi: 10.1186/s12898-015-0055-7 (PMC4704381; doi:10.1186/s12898-015-0055-7)
Supplement: Supplementary file 1 — 10.1186/s12898-015-0055-7 List of the presence points used in this study. The table includes information source, year recorded, and coordinates. [file 12898_2015_55_MOESM1_ESM.csv]

Lat	Long	Country	Reference
-43.350000	-74.116667	Chile	Hershkovitz (1982)
-43.133333	-73.666660	Chile	Hershkovitz (1982)
-43.116666	-73.616666	Chile	MaNIS, N°24362 (1923)
-43.099100	-73.596111	Chile	www.fotonaturaleza.cl (2014)
-42.962732	-71.994824	Argentina	Meier & Merino (2007)
-42.883333	-71.750000	Argentina	Meier & Merino (2007)
-42.883111	-73.489362	Chile	www.chiloealdia.cl (2014)
-42.866667	-71.783333	Argentina	Meier & Merino (2007)
-42.866667	-71.633333	Argentina	Meier & Merino (2007)
-42.850000	-71.650000	Argentina	Meier & Merino (2007)
-42.833333	-71.833333	Argentina	Hershkovitz (1982)
-42.833333	-71.683333	Argentina	Meier & Merino (2007)
-42.750000	-71.750000	Argentina	Meier & Merino (2007)
-42.733333	-71.750000	Argentina	Meier & Merino (2007)
-42.725531	-71.739607	Argentina	Meier & Merino (2007)
-42.666667	-71.783333	Argentina	Meier & Merino (2007)
-42.633330	-74.116660	Chile	Hershkovitz (1982)
-42.616667	-71.933333	Argentina	Meier & Merino (2007)
-42.616660	-74.100000	Chile	Fuentes-Hurtado et al. (2011)
-43.350000	-74.117000	Chile	MaNIS, N°23554 (1923)
-42.508450	-73.789554	Chile	www.novasur.cl (2014)
-42.483333	-74.062777	Chile	MaNIS, M-126569 (unknown)
-42.216667	-71.883333	Argentina	Meier & Merino (2007)
-42.200000	-71.683333	Argentina	Meier & Merino (2007)
-42.100000	-71.716667	Argentina	Meier & Merino (2007)
-42.083800	-73.994166	Chile	www.fotonaturaleza.cl (2014)
-42.083333	-71.633333	Argentina	Meier & Merino (2007)
-42.016667	-71.666667	Argentina	Meier & Merino (2007)
-41.929976	-74.034596	Chile	www.fotonaturaleza.cl (2014)
-41.860596	-73.985174	Chile	www.fotonaturaleza.cl (2014)
-41.516670	-73.616670	Chile	MaNIS, N° 141830 (1971)
-41.516667	-71.633333	Argentina	Meier & Merino (2007)
-41.466660	-72.950000	Chile	Hershkovitz (1982)
-41.465555	-72.942777	Chile	MaNIS, M-66189 (unknown)
-41.400000	-71.816667	Argentina	Meier & Merino (2007)
-41.366667	-71.583333	Argentina	Meier & Merino (2007)
-41.366667	-71.483333	Argentina	Meier & Merino (2007)
-41.350000	-71.866667	Argentina	Hershkovitz (1982)
-41.350000	-71.600000	Argentina	Meier & Merino (2007)
-41.333333	-71.633333	Argentina	Meier & Merino (2007)
-41.300000	-71.650000	Argentina	Meier & Merino (2007)
-41.283330	-73.016666	Chile	Fuentes-Hurtado et al. (2011)
-41.250000	-71.683333	Argentina	Meier & Merino (2007)
-41.233330	-72.283333	Chile	Hershkovitz (1982)
-41.224118	-72.710953	Chile	Hershkovitz (1982)
-41.133330	-72.416666	Chile	Hershkovitz (1982)
-41.116667	-71.683333	Argentina	Meier & Merino (2007)
-41.083333	-73.016666	Chile	Hershkovitz (1982)
-41.033333	-71.750000	Argentina	Meier & Merino (2007)
-41.000000	-72.250000	Chile	Hershkovitz (1982)
-41.000000	-71.783333	Argentina	Meier & Merino (2007)
-41.000000	-71.500000	Argentina	Hershkovitz (1982)
-40.900000	-71.733333	Argentina	Meier & Merino (2007)
-40.875000	-72.408333	Chile	Eldridge et al. (1987)
-40.850000	-71.683333	Argentina	Meier & Merino (2007)
-40.833330	-72.933330	Chile	MaNIS, N° 12981 (1985)
-40.816667	-71.850000	Argentina	Meier & Merino (2007)
-40.813030	-71.575756	Argentina	Meier & Merino (2007)
-40.783333	-71.750000	Argentina	Meier & Merino (2007)
-40.750000	-71.666667	Argentina	Meier & Merino (2007)
-40.733333	-71.916667	Argentina	Meier & Merino (2007)
-40.733333	-71.833333	Argentina	Meier & Merino (2007)
-40.729584	-71.671350	Argentina	Meier & Merino (2007)
-40.716667	-71.666667	Argentina	Meier & Merino (2007)
-40.716666	-72.316660	Chile	Fuentes-Hurtado et al. (2011)
-40.700000	-71.716667	Argentina	Meier & Merino (2007)
-40.648622	-71.730638	Argentina	Meier & Merino (2007)
-40.638121	-71.733599	Argentina	Meier & Merino (2007)
-40.633333	-71.833333	Argentina	Meier & Merino (2007)
-40.632960	-71.768843	Argentina	Meier & Merino (2007)
-40.600000	-71.633333	Argentina	Meier & Merino (2007)
-40.566667	-71.816667	Argentina	Meier & Merino (2007)
-40.533333	-71.816667	Argentina	Meier & Merino (2007)
-40.533333	-71.783333	Argentina	Meier & Merino (2007)
-40.483333	-71.583333	Argentina	Meier & Merino (2007)
-40.183333	-71.500000	Argentina	Hershkovitz (1982)
-40.150000	-71.583333	Argentina	Meier & Merino (2007)
-40.134649	-72.332914	Chile	Hershkovitz (1982)
-40.133333	-71.433333	Argentina	Hershkovitz (1982)
-40.016667	-71.700000	Argentina	Meier & Merino (2007)
-40.016667	-71.433333	Argentina	Meier & Merino (2007)
-39.883333	-73.200000	Chile	Hershkovitz (1982)
-39.833333	-72.750000	Chile	Universidad Austral de Chile
-39.803542	-71.243658	Argentina	MaNIS, N° 142177 (1972)
-39.800000	-73.233330	Chile	Hershkovitz (1982)
-39.800000	-73.216666	Chile	Fuentes-Hurtado et al. (2011)
-39.800000	-73.166660	Chile	Fuentes-Hurtado et al. (2011)
-39.766660	-72.100000	Chile	Fuentes-Hurtado et al. (2011)
-39.747949	-71.466667	Argentina	Meier & Merino (2007)
-39.733333	-71.350000	Argentina	Meier & Merino (2007)
-39.716666	-73.100000	Chile	Fuentes-Hurtado et al. (2011)
-39.666600	-72.850000	Chile	Fuentes-Hurtado et al. (2011)
-39.616666	-72.050000	Chile	Fuentes-Hurtado et al. (2011)
-39.600000	-72.216666	Chile	Hershkovitz (1982)
-39.533330	-72.950000	Chile	Fuentes-Hurtado et al. (2011)
-39.500000	-71.500000	Argentina	Hershkovitz (1982)
-39.466660	-72.083330	Chile	Fuentes-Hurtado et al. (2011)
-39.433330	-73.200000	Chile	Fuentes-Hurtado et al. (2011)
-39.400000	-71.983333	Chile	Fuentes-Hurtado et al. (2011)
-39.383333	-71.465292	Argentina	Meier & Merino (2007)
-39.366666	-72.666660	Chile	Fuentes-Hurtado et al. (2011)
-39.300000	-72.266660	Chile	Fuentes-Hurtado et al. (2011)
-39.250000	-71.900000	Chile	Fuentes-Hurtado et al. (2011)
-39.216660	-73.216666	Chile	Hershkovitz (1982)
-39.211944	-73.078333	Chile	MaNIS, N° 22173 (unknown)
-39.171666	-72.669167	Chile	MaNIS, N°22174 (unknown)
-39.083333	-71.333333	Argentina	Hershkovitz (1982)
-38.986111	-72.636944	Chile	MaNIS, N°22175 (unknown)
-38.983333	-72.650000	Chile	Hershkovitz (1982)
-38.785555	-72.708333	Chile	MaNIS, M-33289 (1908)
-38.766660	-72.650000	Chile	Hershkovitz (1982)
-38.733330	-72.600000	Chile	MaNIS, MR. 9657 (1907)
-38.733330	-72.600000	Chile	Hershkovitz (1982)
-38.400000	-72.897810	Chile	MaNIS, MR. 7542 (1961)
-38.400000	-72.783333	Chile	Hershkovitz (1982)
-38.371389	-73.912222	Chile	MaNIS, M-97748 (unknown)
-38.366660	-73.933330	Chile	Hershkovitz (1982)
-38.217122	-71.814993	Chile	Hershkovitz (1982)
-37.816670	-72.983330	Chile	MaNIS, MR. 7537 (1956)
-37.800000	-73.033330	Chile	Hershkovitz (1982)
-37.800000	-72.716666	Chile	Hershkovitz (1982)
-37.795000	-72.716111	Chile	MaNIS, M-93321 (unknown)
-37.766670	-71.783330	Chile	MaNIS, MR. 7536 (1959)
-37.333333	-71.683333	Chile	Hershkovitz (1982)
-37.182850	-72.866362	Chile	Hershkovitz (1982)
-37.168991	-72.941433	Chile	MaNIS, N°24368 (1923)
-36.950000	-73.016666	Chile	Hershkovitz (1982)
-36.950000	-72.916660	Chile	Fuentes-Hurtado et al. (2011)
-36.850000	-73.033330	Chile	Hershkovitz (1982)
-36.833330	-73.050000	Chile	Hershkovitz (1982)
-36.666660	-72.550000	Chile	Hershkovitz (1982)
-36.633330	-71.750000	Chile	Fuentes-Hurtado et al. (2011)
-35.966660	-72.350000	Chile	Hershkovitz (1982)
-35.333330	-72.416666	Chile	Hershkovitz (1982)
-37.800000	-72.717000	Chile	MaNIS MR. 2117 (1952)
